# Supplementary material for: Multi-Dimensional Assessment Approach to Assess Pesticide Manufacturing Industry Wastewater Toxicity
Source: Biology (Basel). 2026 Apr 29;15(9):700. doi: 10.3390/biology15090700 (PMC13162825; doi:10.3390/biology15090700)
Supplement: Supplementary file 1 [file biology-15-00700-s001.zip]

Archive with 1 entries (1 files):
- biology-4246754-supplementary.pdf
